# Supplementary material for: Quality Evaluation Indices for Soybean Oil in Relation to Cultivar, Application of N Fertiliser and Seed Inoculation with Bradyrhizobium japonicum
Source: Foods. 2022 Mar 6;11(5):762. doi: 10.3390/foods11050762 (PMC8909349; doi:10.3390/foods11050762)
Supplement: Supplementary file 1 [file foods-11-00762-s001.zip]

Archive with 1 entries (1 files):
- foods-1556852-supplementary.pdf
